# Supplementary material for: Development of a multiplex ddPCR assay for simultaneous absolute quantification of bacterial, fungal, and human DNA
Source: PLoS One. 2026 Feb 20;21(2):e0341560. doi: 10.1371/journal.pone.0341560 (PMC12923063; doi:10.1371/journal.pone.0341560)
Supplement: S1 Data — (XLSX) [file pone.0341560.s007.xlsx]

## Sheet: Fig 1
Fig 1 Temperature gradient data
Temperature	Well	Sample	Concentration (copies/mcL)
65	A01	S.au	0.14
	A02	C.al	0
	A03	S.au + C. al	0
64.1	B01	S.au	0.34
	B02	C.al	6
	B03	S.au + C. al	2
62.1	C01	S.au	41.6
	C02	C.al	225
	C03	S.au + C. al	282
59.3	D01	S.au	61.9
	D02	C.al	250
	D03	S.au + C. al	320
55.9	E01	S.au	67.4
	E02	C.al	225
	E03	S.au + C. al	335
53	F01	S.au	60.4
	F02	C.al	235
	F03	S.au + C. al	318
51	G01	S.au	50.9
	G02	C.al	230
	G03	S.au + C. al	269
50	H01	S.au	39.1
	H02	C.al	230
	H03	S.au + C. al	264
Fig 1 image was based off data highlighted

## Sheet: Fig 2 
Fig 2 Specificity assessment data
Target concentration (cp/uL)	E.co	S.au	P.ae	C.al	hDNA	NTC
16S	21	255	87	1.2	2	0.83
18S	0	0	0	23.3	0	0
RPP30	0	0.06	0	0	163	0

## Sheet: Fig 3
Fig 3 Raw data: 16S sensitivity assessment using S. aureus gDNA				Duplex context					Triplex context
S. aureus gDNA input (pg)	16S (cp/uL) in duplex context	16S (cp/uL) in triplex context		Average	Std	% CV	Averasge Normalized		Average	Std	% CV	Averasge Normalized
4	38.3	46.7		36.6	1.49332	4.08011	35.69		40.6667	5.2653	12.9474	39.55
4	36	37
4	35.5	38.3
2	15.2	14.8		15.2333	0.85049	5.58309	14.3233		15.3	0.866025	5.6603	14.1833
2	14.4	16.3
2	16.1	14.8
1	7.8	8.1		7.2	0.556776	7.73301	6.29		8.73333	2.02567	23.1947	7.61667
1	7.1	7.1
1	6.7	11
0.5	4.3	4.8		4.46667	0.665833	14.9067	3.55667		4.06667	0.750555	18.4563	2.95
0.5	5.2	3.3
0.5	3.9	4.1
0.25	2.9	3.1		2.83333	0.11547	4.07541	1.92333		2.56667	0.550757	21.4581	1.45
0.25	2.9	2
0.25	2.7	2.6
0.125	1.4	2.3		1.63333	0.404145	24.7436	0.723333		1.83333	0.450925	24.5959	0.716667
0.125	1.4	1.4
0.125	2.1	1.8
0.0625	2.4	1.4		1.83333	0.51316	27.9906	0.923333		1.3	0.1	7.69231	0.183333
0.0625	1.4	1.2
0.0625	1.7	1.3
0	0.67	1.2		0.91	0.219317	24.1008	0		1.11667	0.144338	12.9258	0
0	0.96	0.95
0	1.1	1.2

## Sheet: Fig 4
Fig 4A Raw data: 18S sensitivity assessment using C. albicans gDNA in water			Triplex context
C. albicans gDNA input (pg)	18S (cp/uL) in triplex context		Average	Std	% CV	Averasge Normalized
1	17.8		17.35	0.636396	3.66799	15.525
1	16.9
0.5	7.4		7.15	0.353553	4.9448	5.325
0.5	6.9
0.25	3.1		3.35	0.353553	10.5538	1.525
0.25	3.6
0.125	2.1		1.9	0.282843	14.8865	0.075
0.125	1.7
0.0625	1.6		1.55	0.0707107	4.56198	-0.275
0.0625	1.5
0.03125	2		2.05	0.0707107	3.4493	0.225
0.03125	2.1
0.015625	1.6		1.8	0.282843	15.7135	-0.025
0.015625	2
0	2.5		1.825	0.531507	29.1237	0
0	1.8
0	1.2
0	1.8
Fig 4B Raw data: 18S sensitivity assessment using C. albicans gDNA in water, duplex vs triplex context				Duplex context					Triplex context
C. albicans gDNA input (pg)	168 (cp/uL) in duplex context	18S (cp/uL) in triplex context		Average	Std	% CV	Averasge Normalized		Average	Std	% CV	Averasge Normalized
4	20.4	24.6		21.7667	1.45717	6.69448	21.7667		23.8	0.72111	3.02988	22.8833
4	21.6	23.2
4	23.3	23.6
2	4.8	7.8		5.36667	0.493288	9.19171	5.36667		7.5	0.264575	3.52767	6.58333
2	5.6	7.4
2	5.7	7.3
1	0.5	1.4		0.553333	0.234592	42.3961	0.553333		1.44333	0.337095	23.3553	0.526667
1	0.35	1.13
1	0.81	1.8
0.5	0.2	1.3		0.24	0.087178	36.3242	0.24		1.63333	0.416333	25.4898	0.716667
0.5	0.34	2.1
0.5	0.18	1.5
0.25	0.13	1.3		0.153333	0.106927	69.7348	0.153333		1.43333	0.23094	16.1121	0.516667
0.25	0.27	1.7
0.25	0.06	1.3
0.125	0.07	1.2		0.123333	0.0550757	44.656	0.123333		1.08	0.207846	19.245	0.163333
0.125	0.18	1.2
0.125	0.12	0.84
0.0625	0	1.7		0.0633333	0.109697	173.205	0.0633333		1.24333	0.417892	33.6106	0.326667
0.0625	0	1.15
0.0625	0.19	0.88
0.03125	0	1.2		0.02	0.034641	173.205	0.02		0.916667	0.326241	35.59	0
0.03125	0	0.56
0.03125	0.06	0.99
0.015625	0	1.2		0.02	0.034641	173.205	0.02		1.09667	0.110604	10.0855	0.18
0.015625	0	1.11
0.015625	0.06	0.98
0	0	1.2		0	0	#DIV/0!	0		0.916667	0.247857	27.039	0
0	0	0.81
0	0	0.74

## Sheet: Fig 5
Fig 5 Raw data: 18S sensitivity assessment using C. albicans gDNA, in the presence or absence of carrier DNA				In water				In carrier DNA
C. albicans gDNA input (pg)	18S (cp/uL) in water	18S (cp/uL) in carrier DNA		Average	Std	% CV		Average	Std	% CV
4	17.4	349		17.0333	0.404145	2.37267		347.333	2.88675	0.831118
4	16.6	349
4	17.1	344
2	8.9	169		9.63333	1.02144	10.6032		169.333	2.51661	1.48619
2	9.2	167
2	10.8	172
1	5.6	77.3		6.13333	0.46188	7.53066		81.7	5.45252	6.67383
1	6.4	80
1	6.4	87.8
0.5	2.4	43.3		2.16667	0.251661	11.6151		43.6667	1.97569	4.52447
0.5	2.2	41.9
0.5	1.9	45.8
0.25	1.6	21.4		1.4	0.173205	12.3718		22.4333	0.929157	4.14186
0.25	1.3	23.2
0.25	1.3	22.7
0.125	0.62	10.2		0.583333	0.109697	18.8051		10.7667	1.15902	10.7649
0.125	0.67	12.1
0.125	0.46	10
0.0625	0.63	5.6		0.37	0.255147	68.9587		5.2	0.360555	6.93375
0.0625	0.36	4.9
0.0625	0.12	5.1
0.03125	-	2.3		-	-	-		2.23333	0.305505	13.6793
0.03125	-	1.9		-	-	-
0.03125	-	2.5
				-	-	-
0.015625	-	0.97		-	-	-		1.08667	0.115036	10.5862
0.015625	-	1.09		-	-	-
0.015625	-	1.2
				-	-	-
0.0078125	-	0.94		-	-	-		0.64	0.443959	69.3687
0.0078125	-	0.13		-	-	-
0.0078125	-	0.85		-	-	-
0	0	0		0	0	N/A		0	0	N/A
0	0	0
0	0	0

## Sheet: Fig 6
Fig 6 Raw data: master mix comparison				Master mix A				Master mix B
Sample	Master mix A	Master mix B		Average	Std	% CV		Average	Std	% CV
S.au + C. al	210	223		214.333	4.04145	1.88559		221.667	4.16333	1.87819
S.au + C. al	218	225
S.au + C. al	215	217
S.au	73.4	57.3		64.7333	8.70019	13.44		60.2667	4.22177	7.00515
S.au	64.8	58.4
S.au	56	65.1
C.al	220	230		220.333	0.57735	0.262035		231.333	10.0664	4.35149
C.al	221	242
C.al	220	222
NTC	1.6	2.3		1.83333	0.321455	17.5339		2.26667	0.057735	2.54713
NTC	2.2	2.3
NTC	1.7	2.2

## Sheet: Figure 7
Fig 7 Raw data: 16S (cp/uL) using different master mix
Sample	Master mix A	Master mix B
E. coli	21	21.8
S. aureus	255	329
P. aeruginosa	87	103
C. albicans	1.2	0.95
NTC	0.83	0.95

## Sheet: Table 1
Table 1 Raw data: 16S/18S (cp/uL) using two different extraction kits
Kit 1
Sample Name	16S/18S (cp/uL)	RPP30 cp/µL	16S/RPP30
Sample A	0.9	1173	-
Sample B	1.5	0.63	-
Sample C	2.4	14.7	-
Sample D	4.1	76.7	0.053455
Sample E	124	450	0.275556
Sample F	0	1130	-
Extraction control	1.6	0	-
NTC	2.4	0.06	-
Kit 2
Sample Name	16S/18S (cp/uL)	RPP30 cp/µL	16S/RPP30
Sample A	331	1574	0.210292
Sample B	8.2	11.1	0.738739
Sample C	11.8	32.9	0.358663
Sample D	8	23.3	0.343348
Sample E	793	140	5.66429
Sample F	7.9	39.3	0.201018
Extraction control	1.7	0.13	-
NTC	2.2	0	-
